# Supplementary material for: Wobble tRNA modification and hydrophilic amino acid patterns dictate protein fate
Source: Nat Commun. 2021 Apr 15;12:2170. doi: 10.1038/s41467-021-22254-5 (PMC8050329; doi:10.1038/s41467-021-22254-5)
Supplement: Supplementary file 3 — Supplementary Data 1 [file 41467_2021_22254_MOESM3_ESM.xlsx]

## Sheet: U34 genome wide
GO_CELL_CYCLE	GO_CELL_CYCLE_PROCESS	GO_MICROTUBULE_BASED_PROCESS	GO_MICROTUBULE_CYTOSKELETON_ORGANIZATION	GO_CYTOSKELETON_ORGANIZATION	GO_ORGANELLE_FISSION	GO_MITOTIC_CELL_CYCLE	GO_CELL_DIVISION	GO_CHROMOSOME_ORGANIZATION	GO_CHROMOSOME_SEGREGATION	GO_ORGANELLE_ASSEMBLY	GO_NUCLEAR_CHROMOSOME_SEGREGATION	GO_MITOTIC_NUCLEAR_DIVISION	GO_CILIUM_MORPHOGENESIS	GO_SISTER_CHROMATID_SEGREGATION	GO_MICROTUBULE_BASED_MOVEMENT	GO_MICROTUBULE_ORGANIZING_CENTER_ORGANIZATION	GO_CILIUM_ORGANIZATION	GO_CELL_PROJECTION_ASSEMBLY	GO_CELL_PROJECTION_ORGANIZATION	GO_CELLULAR_COMPONENT_ASSEMBLY_INVOLVED_IN_MORPHOGENESIS	GO_PROTEIN_LOCALIZATION	GO_MOVEMENT_OF_CELL_OR_SUBCELLULAR_COMPONENT	GO_REGULATION_OF_ORGANELLE_ORGANIZATION	GO_DNA_METABOLIC_PROCESS	GO_CELL_PART_MORPHOGENESIS	GO_ESTABLISHMENT_OF_LOCALIZATION_IN_CELL	GO_DNA_REPAIR	GO_CELLULAR_RESPONSE_TO_DNA_DAMAGE_STIMULUS	GO_REGULATION_OF_MICROTUBULE_BASED_PROCESS
1	1	1	1	1	1	1	1	1	1	1	1	1		1	1							1	1			1			1
1	1	1	1	1	1	1	1	1	1	1	1	1		1	1							1	1			1			1							GO_CELL_CYCLE	GO_CELL_CYCLE_PROCESS	GO_MICROTUBULE_BASED_PROCESS	GO_MICROTUBULE_CYTOSKELETON_ORGANIZATION	GO_CYTOSKELETON_ORGANIZATION	GO_ORGANELLE_FISSION	GO_MITOTIC_CELL_CYCLE	GO_CELL_DIVISION	GO_CHROMOSOME_ORGANIZATION	GO_CHROMOSOME_SEGREGATION	GO_ORGANELLE_ASSEMBLY	GO_NUCLEAR_CHROMOSOME_SEGREGATION	GO_MITOTIC_NUCLEAR_DIVISION	GO_CILIUM_MORPHOGENESIS
1	1	1	1	1	1	1	1	1	1	1	1	1		1	1							1	1			1			1						GO_CELL_CYCLE	109	96	40	37	42	57	65	52	52	42	29	37	43	6
1	1	1	1	1	1	1	1	1	1	1	1	1		1	1							1	1			1			1						GO_CELL_CYCLE_PROCESS	96	96	39	36	40	57	64	49	51	42	28	37	43	6
1	1	1	1	1	1	1	1	1	1	1	1	1		1									1						1						GO_MICROTUBULE_BASED_PROCESS	40	39	72	54	54	24	32	18	18	18	34	16	22	18
1	1	1	1	1	1	1	1	1	1		1	1		1	1						1	1				1									GO_MICROTUBULE_CYTOSKELETON_ORGANIZATION	37	36	54	54	54	20	29	16	17	17	28	15	19	12
1	1	1	1	1	1	1	1	1	1		1	1		1		1																			GO_CYTOSKELETON_ORGANIZATION	42	40	54	54	75	22	32	20	18	18	29	16	21	12
1	1	1	1	1	1	1	1	1	1		1	1		1							1					1									GO_ORGANELLE_FISSION	57	57	24	20	22	58	44	40	42	36	15	34	43	3
1	1	1	1	1	1	1	1	1	1		1	1		1									1	1			1	1	1						GO_MITOTIC_CELL_CYCLE	65	64	32	29	32	44	65	40	32	29	23	26	43	6
1	1	1	1	1	1	1	1	1	1		1	1		1									1			1			1						GO_CELL_DIVISION	52	49	18	16	20	40	40	53	31	27	15	25	35	1
1	1	1	1	1	1	1	1			1		1				1							1					1	1						GO_CHROMOSOME_ORGANIZATION	52	51	18	17	18	42	32	31	72	40	11	36	30	1
1	1	1	1	1	1	1	1			1		1				1							1						1						GO_CHROMOSOME_SEGREGATION	42	42	18	17	18	36	29	27	40	43	11	37	27	1
1	1	1	1	1	1	1	1			1		1				1							1						1						GO_ORGANELLE_ASSEMBLY	29	28	34	28	29	15	23	15	11	11	53	10	15	29
1	1	1	1	1	1	1		1	1	1	1	1	1	1			1	1	1	1	1		1		1	1			1						GO_NUCLEAR_CHROMOSOME_SEGREGATION	37	37	16	15	16	34	26	25	36	37	10	37	25	1
1	1	1	1	1	1	1		1	1		1	1		1	1						1	1	1			1			1						GO_MITOTIC_NUCLEAR_DIVISION	43	43	22	19	21	43	43	35	30	27	15	25	43	3
1	1	1	1	1	1	1		1	1		1	1		1							1					1									GO_CILIUM_MORPHOGENESIS	6	6	18	12	12	3	6	1	1	1	29	1	3	33
1	1	1	1	1	1	1		1	1		1	1		1																					GO_SISTER_CHROMATID_SEGREGATION	30	30	15	14	15	27	25	22	30	30	10	30	25	1
1	1	1	1	1	1	1				1		1	1		1	1			1			1	1		1				1						GO_MICROTUBULE_BASED_MOVEMENT	11	11	31	13	13	11	11	7	7	7	17	7	10	13
1	1	1	1	1	1	1						1				1																			GO_MICROTUBULE_ORGANIZING_CENTER_ORGANIZATION	19	19	23	23	23	7	13	7	3	4	14	2	6	4
1	1	1	1	1	1		1	1	1		1					1					1			1		1	1	1							GO_CILIUM_ORGANIZATION	6	5	17	11	11	2	5	1	1	1	28	1	2	29
1	1	1	1	1		1	1			1						1							1					1	1						GO_CELL_PROJECTION_ASSEMBLY	5	5	16	11	13	2	5	1	1	1	28	1	2	28
1	1	1	1	1		1			1	1						1							1			1			1						GO_CELL_PROJECTION_ORGANIZATION	16	15	25	17	22	6	13	6	2	3	32	2	6	33
1	1	1	1	1		1				1			1		1	1	1	1	1	1	1	1			1	1									GO_CELLULAR_COMPONENT_ASSEMBLY_INVOLVED_IN_MORPHOGENESIS	6	6	16	11	11	3	6	2	2	2	29	2	3	28
1	1	1	1	1		1				1			1				1	1	1	1			1		1				1						GO_PROTEIN_LOCALIZATION	24	21	17	12	18	14	14	12	15	13	12	13	11	12
1	1	1	1	1		1				1						1			1																GO_MOVEMENT_OF_CELL_OR_SUBCELLULAR_COMPONENT	21	19	35	17	24	14	18	13	9	9	20	8	13	15
1	1	1	1	1		1				1						1			1																GO_REGULATION_OF_ORGANELLE_ORGANIZATION	38	34	24	21	26	24	30	22	20	16	17	14	21	4
1	1	1	1	1		1				1						1																			GO_DNA_METABOLIC_PROCESS	21	20	3	3	3	14	7	8	26	11	1	8	5	0
1	1	1	1	1		1										1						1													GO_CELL_PART_MORPHOGENESIS	10	10	21	13	15	5	9	4	1	2	29	1	5	33
1	1	1	1	1		1																													GO_ESTABLISHMENT_OF_LOCALIZATION_IN_CELL	27	24	24	16	23	19	21	16	18	17	14	16	16	7
1	1	1	1	1			1									1					1		1						1						GO_DNA_REPAIR	17	16	3	3	3	11	6	6	20	9	0	7	4	0
1	1	1	1	1				1	1							1							1	1			1	1	1						GO_CELLULAR_RESPONSE_TO_DNA_DAMAGE_STIMULUS	23	21	5	5	5	14	11	10	23	10	2	8	7	0
1	1	1	1	1				1		1													1						1						GO_REGULATION_OF_MICROTUBULE_BASED_PROCESS	23	23	21	20	20	14	19	15	11	11	15	9	14	4
1	1	1	1	1						1						1			1
1	1	1	1	1						1						1
1	1	1	1	1												1			1			1			1											GO_CELL_CYCLE	GO_CELL_CYCLE_PROCESS	GO_MICROTUBULE_BASED_PROCESS	GO_MICROTUBULE_CYTOSKELETON_ORGANIZATION	GO_CYTOSKELETON_ORGANIZATION	GO_ORGANELLE_FISSION	GO_MITOTIC_CELL_CYCLE	GO_CELL_DIVISION	GO_CHROMOSOME_ORGANIZATION	GO_CHROMOSOME_SEGREGATION	GO_ORGANELLE_ASSEMBLY	GO_NUCLEAR_CHROMOSOME_SEGREGATION	GO_MITOTIC_NUCLEAR_DIVISION	GO_CILIUM_MORPHOGENESIS
1	1	1	1	1																		1													GO_CELL_CYCLE	1	0.880734	0.366972	0.33945	0.385321	0.522936	0.59633	0.477064	0.477064	0.385321	0.266055	0.33945	0.394495	0.0550459
1	1	1			1	1	1	1	1	1	1	1		1	1							1	1			1									GO_CELL_CYCLE_PROCESS	1	1	0.40625	0.375	0.416667	0.59375	0.666667	0.510417	0.53125	0.4375	0.291667	0.385417	0.447917	0.0625
1	1	1			1	1	1					1			1				1		1	1	1		1										GO_MICROTUBULE_BASED_PROCESS	0.555556	0.541667	1	0.75	0.75	0.333333	0.444444	0.25	0.25	0.25	0.472222	0.222222	0.305556	0.25
1	1	1			1	1						1			1							1				1									GO_MICROTUBULE_CYTOSKELETON_ORGANIZATION	0.685185	0.666667	1	1	1	0.37037	0.537037	0.296296	0.314815	0.314815	0.518519	0.277778	0.351852	0.222222
1	1			1	1	1	1	1	1		1	1		1					1			1	1			1									GO_CYTOSKELETON_ORGANIZATION	0.56	0.533333	0.72	0.72	1	0.293333	0.426667	0.266667	0.24	0.24	0.386667	0.213333	0.28	0.16
1	1			1	1	1	1			1		1										1	1												GO_ORGANELLE_FISSION	0.982759	0.982759	0.413793	0.344828	0.37931	1	0.758621	0.689655	0.724138	0.62069	0.258621	0.586207	0.741379	0.0517241
1	1			1		1	1												1		1	1			1	1									GO_MITOTIC_CELL_CYCLE	1	0.984615	0.492308	0.446154	0.492308	0.676923	1	0.615385	0.492308	0.446154	0.353846	0.4	0.661538	0.0923077
1	1			1			1																												GO_CELL_DIVISION	0.981132	0.924528	0.339623	0.301887	0.377358	0.754717	0.754717	1	0.584906	0.509434	0.283019	0.471698	0.660377	0.0188679
1	1				1	1	1	1	1	1	1	1		1						1	1														GO_CHROMOSOME_ORGANIZATION	0.722222	0.708333	0.25	0.236111	0.25	0.583333	0.444444	0.430556	1	0.555556	0.152778	0.5	0.416667	0.0138889
1	1				1	1	1	1	1	1	1	1		1							1		1	1		1									GO_CHROMOSOME_SEGREGATION	0.976744	0.976744	0.418605	0.395349	0.418605	0.837209	0.674419	0.627907	0.930233	1	0.255814	0.860465	0.627907	0.0232558
1	1				1	1	1	1	1		1	1		1							1					1									GO_ORGANELLE_ASSEMBLY	0.54717	0.528302	0.641509	0.528302	0.54717	0.283019	0.433962	0.283019	0.207547	0.207547	1	0.188679	0.283019	0.54717
1	1				1	1	1	1	1		1	1		1																					GO_NUCLEAR_CHROMOSOME_SEGREGATION	1	1	0.432432	0.405405	0.432432	0.918919	0.702703	0.675676	0.972973	1	0.27027	1	0.675676	0.027027
1	1				1	1	1	1	1		1	1		1																					GO_MITOTIC_NUCLEAR_DIVISION	1	1	0.511628	0.44186	0.488372	1	1	0.813953	0.697674	0.627907	0.348837	0.581395	1	0.0697674
1	1				1	1	1	1	1		1	1		1																					GO_CILIUM_MORPHOGENESIS	0.181818	0.181818	0.545455	0.363636	0.363636	0.0909091	0.181818	0.030303	0.030303	0.030303	0.878788	0.030303	0.0909091	1
1	1				1	1	1	1	1		1	1		1																					GO_SISTER_CHROMATID_SEGREGATION	1	1	0.5	0.466667	0.5	0.9	0.833333	0.733333	1	1	0.333333	1	0.833333	0.0333333
1	1				1	1	1	1	1		1	1		1																					GO_MICROTUBULE_BASED_MOVEMENT	0.354839	0.354839	1	0.419355	0.419355	0.354839	0.354839	0.225806	0.225806	0.225806	0.548387	0.225806	0.322581	0.419355
1	1				1	1	1	1	1			1																							GO_MICROTUBULE_ORGANIZING_CENTER_ORGANIZATION	0.826087	0.826087	1	1	1	0.304348	0.565217	0.304348	0.130435	0.173913	0.608696	0.0869565	0.26087	0.173913
1	1				1	1	1	1				1											1	1			1	1							GO_CILIUM_ORGANIZATION	0.2	0.166667	0.566667	0.366667	0.366667	0.0666667	0.166667	0.0333333	0.0333333	0.0333333	0.933333	0.0333333	0.0666667	0.966667
1	1				1	1	1	1				1												1			1	1							GO_CELL_PROJECTION_ASSEMBLY	0.151515	0.151515	0.484848	0.333333	0.393939	0.0606061	0.151515	0.030303	0.030303	0.030303	0.848485	0.030303	0.0606061	0.848485
1	1				1	1	1	1				1																1							GO_CELL_PROJECTION_ORGANIZATION	0.301887	0.283019	0.471698	0.320755	0.415094	0.113208	0.245283	0.113208	0.0377358	0.0566038	0.603774	0.0377358	0.113208	0.622642
1	1				1	1	1	1				1																							GO_CELLULAR_COMPONENT_ASSEMBLY_INVOLVED_IN_MORPHOGENESIS	0.2	0.2	0.533333	0.366667	0.366667	0.1	0.2	0.0666667	0.0666667	0.0666667	0.966667	0.0666667	0.1	0.933333
1	1				1	1	1		1			1							1			1			1										GO_PROTEIN_LOCALIZATION	0.333333	0.291667	0.236111	0.166667	0.25	0.194444	0.194444	0.166667	0.208333	0.180556	0.166667	0.180556	0.152778	0.166667
1	1				1	1	1			1		1	1				1	1	1	1					1										GO_MOVEMENT_OF_CELL_OR_SUBCELLULAR_COMPONENT	0.362069	0.327586	0.603448	0.293103	0.413793	0.241379	0.310345	0.224138	0.155172	0.155172	0.344828	0.137931	0.224138	0.258621
1	1				1	1	1					1									1		1			1			1						GO_REGULATION_OF_ORGANELLE_ORGANIZATION	0.690909	0.618182	0.436364	0.381818	0.472727	0.436364	0.545455	0.4	0.363636	0.290909	0.309091	0.254545	0.381818	0.0727273
1	1				1	1	1					1												1			1	1							GO_DNA_METABOLIC_PROCESS	0.477273	0.454545	0.0681818	0.0681818	0.0681818	0.318182	0.159091	0.181818	0.590909	0.25	0.0227273	0.181818	0.113636	0
1	1				1	1	1					1																							GO_CELL_PART_MORPHOGENESIS	0.25	0.25	0.525	0.325	0.375	0.125	0.225	0.1	0.025	0.05	0.725	0.025	0.125	0.825
1	1				1	1		1	1		1	1		1							1		1					1							GO_ESTABLISHMENT_OF_LOCALIZATION_IN_CELL	0.415385	0.369231	0.369231	0.246154	0.353846	0.292308	0.323077	0.246154	0.276923	0.261538	0.215385	0.246154	0.246154	0.107692
1	1				1	1		1	1		1												1	1		1	1	1							GO_DNA_REPAIR	0.485714	0.457143	0.0857143	0.0857143	0.0857143	0.314286	0.171429	0.171429	0.571429	0.257143	0	0.2	0.114286	0
1	1				1		1	1	1		1			1																					GO_CELLULAR_RESPONSE_TO_DNA_DAMAGE_STIMULUS	0.547619	0.5	0.119048	0.119048	0.119048	0.333333	0.261905	0.238095	0.547619	0.238095	0.047619	0.190476	0.166667	0
1	1				1		1	1	1		1													1			1	1							GO_REGULATION_OF_MICROTUBULE_BASED_PROCESS	0.884615	0.884615	0.807692	0.769231	0.769231	0.538462	0.730769	0.576923	0.423077	0.423077	0.576923	0.346154	0.538462	0.153846
1	1				1		1	1	1		1
1	1				1		1	1																1
1	1				1			1	1		1			1
1	1				1			1	1		1										1			1			1	1
1	1				1			1	1		1										1			1			1	1
1	1				1			1															1	1			1	1
1	1				1			1
1	1				1			1
1	1				1				1		1													1			1	1
1	1				1																			1
1	1					1	1												1			1	1					1	1
1	1					1	1																1						1
1	1					1	1
1	1					1		1																1			1	1
1	1					1				1			1				1	1	1	1	1				1
1	1					1																	1			1
1	1					1																	1
1	1					1
1	1					1
1	1					1
1	1						1	1	1		1			1							1
1	1						1			1																1
1	1							1	1	1	1			1
1	1							1	1		1			1
1	1							1	1															1			1	1
1	1							1																1			1	1
1	1							1																1
1	1																				1		1	1			1	1
1	1																				1					1			1
1	1
1	1
1		1	1	1		1																1	1
1				1																	1					1
1							1														1		1			1
1							1															1
1							1
1								1													1		1			1		1
1										1
1																	1		1				1
1																								1			1	1
1
1
1
1
		1	1	1						1			1		1	1	1	1	1	1	1	1			1	1
		1	1	1						1			1		1		1	1	1	1		1			1				1
		1	1	1						1			1		1		1	1	1	1		1			1
		1	1	1						1			1		1		1	1	1	1		1			1
		1	1	1						1			1		1		1	1	1	1		1			1
		1	1	1						1			1			1	1	1	1	1					1
		1	1	1						1			1				1	1	1	1					1
		1	1	1						1			1				1	1	1	1					1
		1	1	1												1					1					1
		1	1	1												1					1
		1	1	1															1				1
		1	1	1																	1					1
		1	1	1
		1	1	1
		1	1	1
		1	1	1
		1	1	1
		1			1										1							1	1			1
		1								1			1		1		1	1	1	1	1	1			1	1
		1								1			1		1		1	1	1	1	1	1			1	1
		1								1			1		1		1	1	1	1	1	1			1	1
		1								1			1		1		1	1	1	1		1			1
		1								1			1		1		1	1	1	1		1			1
		1											1		1		1		1		1	1			1	1
		1													1				1			1			1	1
		1													1							1							1
		1													1							1
		1													1							1
		1													1							1
		1													1							1
		1													1							1
		1													1							1
				1														1	1		1	1	1
				1														1	1			1			1
				1															1				1
				1																	1	1				1
				1																	1					1
				1																	1					1
				1																		1
				1																			1
				1																						1
				1
				1
				1
				1
				1
				1
				1
							1
								1	1															1
								1													1		1	1			1	1
								1														1		1			1	1
								1																1		1	1	1
								1																1			1	1
								1																1			1	1
								1																1			1	1
								1																1			1	1
								1																1
								1																1
								1
								1
								1
								1
								1
								1
								1
								1
								1
								1
										1			1				1	1	1	1	1	1			1
										1			1				1	1	1	1	1				1
										1			1				1	1	1	1	1				1
										1			1				1	1	1	1		1			1
										1			1				1	1	1	1					1
										1			1				1	1	1	1					1
										1			1				1	1	1	1					1
										1			1				1	1	1	1					1
										1			1				1	1	1	1					1
										1			1				1	1	1	1					1
										1
													1						1		1				1
													1						1				1		1
													1						1						1
																		1	1		1		1
																		1	1			1	1	1
																		1	1
																			1		1		1
																			1			1			1
																				1	1	1				1
																					1	1				1
																					1		1			1
																					1					1
																					1					1
																					1					1
																					1					1
																					1					1
																					1					1
																					1					1
																					1					1
																					1					1
																					1					1
																					1					1
																					1					1
																					1					1
																					1					1
																					1
																					1
																					1
																					1
																					1
																					1
																					1
																					1
																					1
																					1
																					1
																					1
																						1	1
																						1
																						1
																						1
																						1
																						1
																							1	1			1	1	1
																							1
																							1
																							1
																							1
																								1			1	1
																								1			1	1
																								1			1	1
																								1			1	1
																								1			1	1
																								1			1	1
																								1			1	1
																								1			1	1
																								1			1	1
																								1			1	1
																								1
																										1
																										1
																										1
																										1
																										1
																										1
																										1
																												1
[truncated: 34 more columns]
