# Supplementary material for: Wobble tRNA modification and hydrophilic amino acid patterns dictate protein fate
Source: Nat Commun. 2021 Apr 15;12:2170. doi: 10.1038/s41467-021-22254-5 (PMC8050329; doi:10.1038/s41467-021-22254-5)
Supplement: Supplementary file 4 — Supplementary Data 2 [file 41467_2021_22254_MOESM4_ESM.xlsx]

## Sheet: MS down U34 ENRICHMENT
	Q value
	AAA CAA GAA					AAA					CAA					GAA
	Actual					Actual					Actual					Actual
		Enriched	Not				Enriched	Not				Enriched	Not				Enriched	Not
	MS downregulated	58	304	362		MS downregulated	125	237	362		MS downregulated	49	313	362		MS downregulated	154	208	362
	All genome	608	22492	23100		All genome	2885	20215	23100		All genome	1205	21895	23100		All genome	2796	20304	23100
	grand total	666	22796	23462		grand total	3010	20452	23462		grand total	1254	22208	23462		grand total	2950	20512	23462
	Expected					Expected					Expected					Expected
		Enriched	Not				Enriched	Not				Enriched	Not				Enriched	Not
	MS downregulated	10.2759	351.724	362		MS downregulated	46.4419	315.558	362		MS downregulated	19.3482	342.652	362		MS downregulated	45.5162	316.484	362
	All genome	655.724	22444.3	23100		All genome	2963.56	20136.4	23100		All genome	1234.65	21865.3	23100		All genome	2904.48	20195.5	23100
	grand total	666	22796	23462		grand total	3010	20452	23462		grand total	1254	22208	23462		grand total	2950	20512	23462
	P-value	2.5441e-52				P-value	1.52553e-35				P-value	2.89192e-12				P-value	2.71914e-67
	Cumulative frequence
	U34 enriched in downregulated					U34 enriched in no change					U34 enriched in upregulated
	Actual					Actual					Actual
		Enriched	Not				Enriched	Not				Enriched	Not
	downregulated	166	196	362		no change	897	1640	2537		upregulated	54	186	240
	genome	5822	17278	23100		genome	5822	17278	23100		genome	5822	17278	23100
	grand total	5988	17474	23462		grand total	6719	18918	25637		grand total	5876	17464	23340
	Expected					Expected					Expected
		motif	Not				motif	Not				motif	Not
	downregulated	92.3901	269.61	362		no change	664.902	1872.1	2537		upregulated	60.4216	179.578	240
	genome	5895.61	17204.4	23100		genome	6054.1	17045.9	23100		genome	5815.58	17284.4	23100
	grand total	5988	17474	23462		grand total	6719	18918	25637		grand total	5876	17464	23340
	P	3.7851e-19				P	2.4879e-28				P	0.337057

## Sheet: RNA seq enrichment
	Q value
	AAA CAA GAA qvalue					AAA CAA GAA qvalue					AAA CAA GAA qvalue
	Actual					Actual					Actual
		Q<0.05	Not				Q<0.05	Not				Q<0.05	Not
	DOWN	27	571	598		UP	14	1042	1056		NO CHANGE	386	11750	12136
	TRANSCRIPTOME	429	13361	13790		TRANSCRIPTOME	429	13361	13790		TRANSCRIPTOME	429	13361	13790
	grand total	456	13932	14388		grand total	443	14403	14846		grand total	815	25111	25926
	Expected					Expected					Expected
		Enriched	Not				Enriched	Not				Enriched	Not
	DOWN	18.9525	579.048	598		UP	31.5107	1024.49	1056		NO CHANGE	381.503	11754.5	12136
	TRANSCRIPTOME	437.048	13353	13790		TRANSCRIPTOME	411.489	13378.5	13790		TRANSCRIPTOME	433.497	13356.5	13790
	grand total	456	13932	14388		grand total	443	14403	14846		grand total	815	25111	25926
	P-value	0.0550028				P-value	0.00101599				P-value	0.74837
	Cumulative frequence
	U34 enriched in downregulated					U34 enriched in no change					U34 enriched in upregulated
	Actual					Actual					Actual
		Q3	Not				Q3	Not				Q3	Not
	TRANSCRIPTOME	155	443	598		TRANSCRIPTOME	3836	8300	12136		TRANSCRIPTOME	225	831	1056
	GENOME	5736	17364	23100		GENOME	5736	17364	23100		GENOME	5736	17364	23100
	grand total	5891	17807	23698		grand total	9572	25664	35236		grand total	5961	18195	24156
	Expected					Expected					Expected
		Q3	Not				Q3	Not				Q3	Not
	TRANSCRIPTOME	148.655	449.345	598		TRANSCRIPTOME	3296.79	8839.21	12136		TRANSCRIPTOME	260.59	795.41	1056
	GENOME	5742.35	17357.7	23100		GENOME	6275.21	16824.8	23100		GENOME	5700.41	17399.6	23100
	grand total	5891	17807	23698		grand total	9572	25664	35236		grand total	5961	18195	24156
	P-value	0.54312				P-value	4.57353e-42				P-value	0.00938423

## Sheet: Kinesin family U34 enrichment
	KINESIN FAMILY
	UNIPROT	NAME	ENSEMBL	U34 %		U34 enriched in Kinesins
	Q02224	CENPE	ENSG00000138778	0.2302		Actual
	Q96Q89	KI20B	ENSG00000138182	0.206915			q<0,05	Not
	Q9NS87	KIF15	ENSG00000163808	0.173506		kinesin	12	32	44
	Q86VH2	KIF27	ENSG00000165115	0.171184		genome	608	22492	23100
	P33176	KIF5B	ENSG00000170759	0.171162		grand total	620	22524	23144
	Q15058	KIF14	ENSG00000118193	0.158278
	Q8NI77	KI18A	ENSG00000121621	0.156841
	Q9Y496	KIF3A	ENSG00000131437	0.156809
	P52732	KIF11	ENSG00000138160	0.151372		Expected
	O00139	KIF2A	ENSG00000068796	0.148993			q<0,05	Not
	O95239	KIF4A	ENSG00000090889	0.134631		kinesin	1.17871	42.8213	44
	Q2VIQ3	KIF4B	ENSG00000226650	0.134413		genome	618.821	22481.2	23100
	Q02241	KIF23	ENSG00000137807	0.134235		grand total	620	22524	23144
	Q7Z4S6	KI21A	ENSG00000139116	0.130668
	Q96L93	KI16B	ENSG00000089177	0.1285
	Q6ZMV9	KIF6	ENSG00000164627	0.119018		P	4.83126e-24
	O15066	KIF3B	ENSG00000101350	0.102941
	Q9H1H9	KI13A	ENSG00000137177	0.101883
	O95235	KI20A	ENSG00000112984	0.0976431
	O60282	KIF5C	ENSG00000168280	0.0939457
	Q99661	KIF2C	ENSG00000142945	0.0881543
	Q9NQT8	KI13B	ENSG00000197892	0.0831965
	Q8N4N8	KIF2B	ENSG00000141200	0.078635
	Q5T7B8	KIF24	ENSG00000186638	0.0781592
	O60333	KIF1B	ENSG00000054523	0.0773026
	Q9P2P6	STAR9	ENSG00000159433	0.0731759
	Q9HAQ2	KIF9	ENSG00000088727	0.0707965
	Q9BW19	KIFC1	ENSG00000204197	0.0578635
	Q12840	KIF5A	ENSG00000155980	0.0503388
	O43896	KIF1C	ENSG00000129250	0.0434783
	Q14807	KIF22	ENSG00000079616	0.036036
	Q2KJY2	KI26B	ENSG00000162849	0.036036
	O14782	KIF3C	ENSG00000084731	0.0327456
	Q86Y91	KI18B	ENSG00000186185	0.0315421
	Q9UIL4	KIF25	ENSG00000125337	0.025974
	Q9P2E2	KIF17	ENSG00000117245	0.0242718
	O75037	KI21B	ENSG00000116852	0.0225885
	Q2TAC6	KIF19	ENSG00000196169	0.022022
	Q96AC6	KIFC2	ENSG00000167702	0.0202622
	Q12756	KIF1A	ENSG00000130294	0.0189732
	Q2M1P5	KIF7	ENSG00000166813	0.0178571
	Q9BVG8	KIFC3	ENSG00000140859	0.0176678
	Q96FN5	KIF12	ENSG00000136883	0.0155642
	Q9ULI4	KI26A	ENSG00000066735	0.00849708
