# Supplementary material for: Wobble tRNA modification and hydrophilic amino acid patterns dictate protein fate
Source: Nat Commun. 2021 Apr 15;12:2170. doi: 10.1038/s41467-021-22254-5 (PMC8050329; doi:10.1038/s41467-021-22254-5)
Supplement: Supplementary file 5 — Supplementary Data 3 [file 41467_2021_22254_MOESM5_ESM.xlsx]

## Sheet: Protein down upon ELP3 depl
Uniprot	name	difference MS (FC)	ensembl	Gene ID	CAA (freq)	AAA (freq)	GAA (freq)	U34 sum (freq)	Pentamer
Q96IZ0	PAWR	-0.95854	ENSG00000177425	5074	0.00879765	0.0322581	0.0557185	0.0967742	yes
Q04721	NOTCH2	-0.920767	ENSG00000134250	4853	0.00809061	0.0113269	0.0214401	0.0408576	yes
P28340	POLD1	-3.51329	ENSG00000062822	5424	0.00440917	0.00529101	0.00529101	0.0149912	yes
Q8NDF8	PAPD5	-0.629383	ENSG00000121274	64282	0.0143062	0.037196	0.0271817	0.0786838	yes
Q7Z406	MYH14	-0.819493	ENSG00000105357	79784	0.00392734	0.00736377	0.0191458	0.0304369	yes
Q99986	VRK1	-0.54297	ENSG00000100749	7443	0.0176322	0.070529	0.0554156	0.143577	yes
Q9NS87	KIF15	-2.86208	ENSG00000163808	56992	0.0316775	0.0575954	0.0842333	0.173506	yes
Q8NCF5	NFATC2IP	-1.91663	ENSG00000176953	84901	0.00952381	0.0166667	0.0190476	0.0452381	yes
P14866	HNRNPL	-0.507447	ENSG00000104824	3191	0.00847458	0.0152542	0.0152542	0.0389831	yes
Q06787	FMR1	-0.564417	ENSG00000102081	2332	0.014218	0.0363349	0.056872	0.107425	yes
P42345	MTOR	-1.32218	ENSG00000198793	2475	0.0113725	0.0192157	0.0227451	0.0533333	yes
Q96N67	DOCK7	-0.84194	ENSG00000116641	85440	0.0187793	0.0333333	0.0507042	0.102817	yes
Q8WXI9	GATAD2B	-1.03947	ENSG00000143614	57459	0.0117845	0.0353535	0.03367	0.0808081	yes
Q9Y6D9	MAD1L1	-1.65081	ENSG00000002822	8379	0.0069541	0.0111266	0.0194715	0.0375522	yes
O15530	PDK1	-0.523403	ENSG00000140992	5170	0.00359066	0.02693	0.0305206	0.0610413	yes
O60488	ACSL4	-0.725717	ENSG00000068366	2182	0.00842697	0.0491573	0.0491573	0.106742	yes
Q9GZY8	MFF	-0.65103	ENSG00000168958	56947	0.0204082	0.0262391	0.0553936	0.102041	yes
P51572	BCAP31	-0.512117	ENSG00000185825	10134	0.00318471	0.0191083	0.0286624	0.0509554	yes
P50281	MMP14	-1.47959	ENSG00000157227	4323	0.0120069	0.0154374	0.0120069	0.0394511	yes
P49756	RBM25	-1.1075	ENSG00000119707	58517	0.014218	0.056872	0.118483	0.189573	yes
Q7Z2W4	ZC3HAV1	-0.92995	ENSG00000105939	56829	0.0126829	0.0341463	0.0214634	0.0682927	yes
P04818	TYMS	-0.786893	ENSG00000176890	7298	0.00955414	0.0286624	0.0286624	0.066879	yes
P18031	PTPN1	-0.537953	ENSG00000196396	5770	0.0137615	0.0412844	0.0458716	0.100917	yes
O00469	PLOD2	-0.523357	ENSG00000152952	5352	0.0158103	0.0434783	0.0540184	0.113307	yes
P35268	RPL22	-0.523283	ENSG00000116251	6146	0.0155039	0.0775194	0.0542636	0.147287	yes
Q9Y6K9	IKBKG	-0.555183	ENSG00000269335	8517	0.00952381	0.0119048	0.0119048	0.0333333	yes
O43719	HTATSF1	-1.23679	ENSG00000102241	27336	0.0145503	0.0383598	0.117725	0.170635	yes
Q13547	HDAC1	-0.519933	ENSG00000116478	3065	0.00414079	0.0372671	0.0248447	0.0662526	yes
Q9NQG5	RPRD1B	-0.85889	ENSG00000101413	58490	0.0122324	0.058104	0.0519878	0.122324	yes
Q96A35	MRPL24	-0.780963	ENSG00000143314	79590	0.00460829	0.0276498	0.0414747	0.0737327	yes
O95340	PAPSS2	-0.582623	ENSG00000198682	9060	0.00645161	0.0354839	0.033871	0.0758065	yes
Q96BN8	OTULIN	-0.738307	ENSG00000154124	90268	0.00283286	0.0396601	0.0594901	0.101983	yes
Q68E01	INTS3	-0.945653	ENSG00000143624	65123	0.00671141	0.0191755	0.0258869	0.0517737	yes
Q8WXA9	SREK1	-0.609093	ENSG00000153914	140890	0.0064	0.0672	0.0704	0.144	yes
O95347	SMC2	-0.540077	ENSG00000136824	10592	0.0267112	0.0801336	0.0776294	0.184474	yes
Q9Y314	NOSIP	-0.682037	ENSG00000142546	51070	0.00655738	0.00983607	0.00655738	0.0229508	yes
Q00577	PURA	-0.991163	ENSG00000185129	5813	0.00619195	0.00309598	0.0123839	0.0216718	yes
Q5UIP0	RIF1	-1.06347	ENSG00000080345	55183	0.0222402	0.0553983	0.0731905	0.150829	yes
Q15545	TAF7	-0.83893	ENSG00000178913	6879	0.02	0.0485714	0.0685714	0.137143	yes
O15042	U2SURP	-1.38181	ENSG00000163714	23350	0.0145631	0.0718447	0.0873786	0.173786	yes
O15013	ARHGEF10	-2.66805	ENSG00000104728	9639	0.0116788	0.019708	0.0386861	0.070073	yes
Q92797	SYMPK	-0.683147	ENSG00000125755	8189	0.00313725	0.0133333	0.0109804	0.027451	yes
Q9P258	RCC2	-0.962833	ENSG00000179051	55920	0.00191205	0.0210325	0.0305927	0.0535373	yes
Q8IYD1	GSPT2	-0.613957	ENSG00000189369	23708	0.0063593	0.0508744	0.0667727	0.124006	yes
P35251	RFC1	-1.44955	ENSG00000035928	5981	0.0182768	0.078329	0.051349	0.147955	yes
P10301	RRAS	-0.766917	ENSG00000126458	6237	0.00456621	0.00913242	0.0136986	0.0273973	yes
Q9Y6E2	BZW2	-0.56577	ENSG00000136261	28969	0.00714286	0.047619	0.0666667	0.121429	yes
Q9NZN8	CNOT2	-1.25928	ENSG00000111596	4848	0.0184843	0.0277264	0.0240296	0.0702403	yes
O95232	LUC7L3	-0.68282	ENSG00000108848	51747	0.0183673	0.0632653	0.102041	0.183673	yes
Q99614	TTC1	-0.526503	ENSG00000113312	7265	0.0170648	0.0511945	0.0819113	0.150171	yes
Q96I25	RBM17	-0.68013	ENSG00000134453	84991	0.0174129	0.0472637	0.0646766	0.129353	yes
Q9H7D7	WDR26	-0.53351	ENSG00000162923	80232	0.0166163	0.0226586	0.0362538	0.0755287	yes
P11166	SLC2A1	-0.589437	ENSG00000117394	6513	0.00608519	0.00608519	0.00811359	0.020284	yes
P35580	MYH10	-0.740793	ENSG00000133026	4628	0.0184263	0.0353586	0.062251	0.116036	yes
O00203	AP3B1	-0.549123	ENSG00000132842	8546	0.0146119	0.0456621	0.0520548	0.112329	yes
Q5VZE5	NAA35	-0.64677	ENSG00000135040	60560	0.023416	0.0509642	0.053719	0.128099	yes
Q86V48	LUZP1	-0.858287	ENSG00000169641	7798	0.0111421	0.0510678	0.0519963	0.114206	yes
P02751	FN1	-0.736473	ENSG00000115414	2335	0.0165456	0.0108959	0.027845	0.0552865	yes
Q8TF68	ZNF384	-0.86354	ENSG00000126746	171017	0.017301	0.0138408	0.0103806	0.0415225	yes
P42224	STAT1	-0.56865	ENSG00000115415	6772	0.011984	0.0399467	0.0479361	0.0998668	yes
O95140	MFN2	-0.7138	ENSG00000116688	9927	0.00659631	0.0158311	0.0197889	0.0422164	yes
P00749	PLAU	-0.90362	ENSG00000122861	5328	0.0138889	0.0231481	0.0185185	0.0555556	yes
P10644	PRKAR1A	-0.54611	ENSG00000108946	5573	0.0104712	0.026178	0.0471204	0.0837696	yes
O60566	BUB1B	-1.36215	ENSG00000156970	701	0.0328638	0.0262911	0.0638498	0.123005	yes
Q15046	KARS	-0.54354	ENSG00000065427	3735	0.014377	0.0335463	0.0399361	0.0878594	yes
A6NHR9	SMCHD1	-0.769433	ENSG00000101596	23347	0.0224327	0.0568295	0.0488534	0.128116	yes
P26232	CTNNA2	-0.67223	ENSG00000066032	1496	0.0167715	0.0377358	0.033543	0.0880503	yes
Q9Y2Z0	SUGT1	-0.523913	ENSG00000165416	10910	0.0245902	0.0546448	0.0601093	0.139344	yes
O75150	RNF40	-0.966473	ENSG00000103549	9810	0.00798403	0.00898204	0.0279441	0.0449102	yes
Q9NWM8	FKBP14	-0.909473	ENSG00000106080	55033	0.00471698	0.0707547	0.0660377	0.141509	yes
Q9Y4W6	AFG3L2	-0.681593	ENSG00000141385	10939	0.0100251	0.0413534	0.0463659	0.0977444	yes
O14617	AP3D1	-0.611537	ENSG00000065000	8943	0.00164474	0.0148026	0.00904605	0.0254934	yes
Q9NT68	TENM2	-0.673027	ENSG00000145934	57451	0.00828829	0.0162162	0.0151351	0.0396396	yes
Q96G23	CERS2	-0.66048	ENSG00000143418	29956	0	0.0104987	0.0288714	0.0393701	yes
Q96JY6	PDLIM2	-0.754463	ENSG00000120913	64236	0	0.00331675	0.0116086	0.0149254	yes
Q8IVM0	CCDC50	-0.6354	ENSG00000152492	152137	0.0310559	0.0496894	0.0662526	0.146998	yes
Q06265	EXOSC9	-0.541607	ENSG00000123737	5393	0.02407	0.0393873	0.0787746	0.142232	yes
Q12802	AKAP13	-0.516643	ENSG00000170776	11214	0.0141945	0.0301632	0.0415188	0.0858765	yes
Q13685	AAMP	-0.71984	ENSG00000127837	14	0.00229358	0.0183486	0.0344037	0.0550459	yes
Q92538	GBF1	-0.521397	ENSG00000107862	8729	0.00967742	0.0172043	0.0231183	0.05	yes
Q14139	UBE4A	-1.07632	ENSG00000110344	9354	0.0260708	0.0195531	0.0363128	0.0819367	yes
Q05519	SRSF11	-0.581753	ENSG00000116754	9295	0	0.0639175	0.0536082	0.117526	yes
Q12824	SMARCB1	-1.02913	ENSG00000099956	6598	0	0.00506329	0.0126582	0.0177215	yes
O60502	MGEA5	-0.530897	ENSG00000198408	10724	0.0152672	0.0381679	0.0632497	0.116685	yes
P26358	DNMT1	-0.567823	ENSG00000130816	1786	0.00734844	0.0373546	0.033068	0.077771	yes
O95243	MED1	-0.550733	ENSG00000129071	8930	0.0189329	0.0671256	0.060241	0.146299	yes
Q9UKS6	PACSIN3	-0.787097	ENSG00000165912	29763	0.00470588	0.00941176	0.0188235	0.0329412	yes
Q7Z4V5	HDGFRP2	-0.624033	ENSG00000167674	84717	0.00295421	0.0192024	0.0103397	0.0324963	yes
Q8WUX9	CHMP7	-0.67273	ENSG00000147457	91782	0.00881057	0.0154185	0.030837	0.0550661	yes
P49354	FNTA	-0.859857	ENSG00000168522	2339	0.0289474	0.0263158	0.05	0.105263	yes
P61962	DCAF7	-0.67921	ENSG00000136485	10238	0.00291545	0.00874636	0.0145773	0.0262391	yes
Q9BTW9	TBCD	-1.09533	ENSG00000141556	6904	0.00731113	0.00893582	0.0129976	0.0292445	yes
Q96SU4	OSBPL9	-0.78663	ENSG00000117859	114883	0.0119205	0.0291391	0.0490066	0.0900662	yes
Q13144	EIF2B5	-1.24046	ENSG00000145191	8893	0.0124654	0.0138504	0.0373961	0.0637119	yes
Q9UH65	SWAP70	-0.834997	ENSG00000133789	23075	0.0170648	0.0392491	0.0750853	0.131399	yes
Q8WVY7	UBLCP1	-0.88973	ENSG00000164332	134510	0.00626959	0.0658307	0.0564263	0.128527	yes
O75116	ROCK2	-0.899803	ENSG00000134318	9475	0.0259179	0.0640749	0.0727142	0.162707	yes
Q96KB5	PBK	-0.575923	ENSG00000168078	55872	0.00898204	0.0479042	0.0688623	0.125749	yes
O96019	ACTL6A	-0.50436	ENSG00000136518	86	0.0232558	0.0325581	0.044186	0.1	yes
Q9NYH9	UTP6	-1.22671	ENSG00000108651	55813	0.0150502	0.041806	0.0602007	0.117057	yes
Q9H2U1	DHX36	-1.08021	ENSG00000174953	170506	0.0198216	0.0465808	0.0535183	0.119921	yes
Q10570	CPSF1	-0.525397	ENSG00000071894	29894	0.00138504	0.00415512	0.00761773	0.0131579	yes
Q8WUQ7	CACTIN	-0.891047	ENSG00000105298	58509	0.00115207	0.00806452	0.00576037	0.014977	yes
Q05682	CALD1	-1.5026	ENSG00000122786	800	0.0201511	0.059194	0.104534	0.183879	yes
O95218	ZRANB2	-1.36643	ENSG00000132485	9406	0.00302115	0.0634441	0.0694864	0.135952	yes
O95163	IKBKAP	-1.27345	ENSG00000070061	8518	0.0157539	0.0307577	0.0405101	0.0870218	yes
O00487	PSMD14	-0.50541	ENSG00000115233	10213	0.0096463	0.0289389	0.0514469	0.0900322	yes
P06753	TPM3	-2.10152	ENSG00000143549	7170	0.0174825	0.041958	0.0979021	0.157343	yes
P54725	RAD23A	-1.08139	ENSG00000179262	5886	0.00274725	0.0137363	0.0192308	0.0357143	yes
Q7L4I2	RSRC2	-1.15405	ENSG00000111011	65117	0.0252874	0.0666667	0.0689655	0.16092	yes
O15381	NVL	-1.27643	ENSG00000143748	4931	0.0175029	0.042007	0.0525088	0.112019	yes
Q15750	TAB1	-0.75094	ENSG00000100324	10454	0.0039604	0.00594059	0.00792079	0.0178218	yes
O94804	STK10	-0.75592	ENSG00000072786	6793	0.0103199	0.0185759	0.0216718	0.0505676	yes
Q96A49	SYAP1	-0.518023	ENSG00000169895	94056	0.0396601	0.0424929	0.0736544	0.155807	yes
Q9Y5Z4	HEBP2	-0.77277	ENSG00000051620	23593	0.0339806	0.038835	0.0436893	0.116505	yes
Q9BV57	ADI1	-0.62642	ENSG00000182551	55256	0.00555556	0.0222222	0.0333333	0.0611111	yes
Q9HCS7	XAB2	-1.20613	ENSG00000076924	56949	0.00233645	0.00584112	0.00817757	0.0163551	yes
O15305	PMM2	-0.925587	ENSG00000140650	5373	0.0242915	0.0607287	0.0404858	0.125506	yes
P60604	UBE2G2	-0.555623	ENSG00000184787	7327	0.0060241	0.0120482	0.0301205	0.0481928	yes
Q9P2B4	CTTNBP2NL	-1.3618	ENSG00000143079	55917	0.0234375	0.0328125	0.0484375	0.104688	yes
Q9BV36	MLPH	-1.15048	ENSG00000115648	79083	0.00665557	0.0249584	0.0282862	0.0599002	yes
Q9Y6W5	WASF2	-1.00281	ENSG00000158195	10163	0.012024	0.0260521	0.0280561	0.0661323	yes
Q01968	OCRL	-1.61443	ENSG00000122126	4952	0.0144124	0.0354767	0.0454545	0.0953437	yes
P57076	C21orf59	-0.77393	ENSG00000159079	56683	0.0206186	0.0378007	0.0549828	0.113402	yes
Q6P597	KLC2	-0.98016	ENSG00000104892	147700	0.00770713	0.00770713	0.0115607	0.026975	yes
P16333	NCK1	-0.619803	ENSG00000158092	4690	0.0238095	0.0608466	0.0582011	0.142857	yes
Q8NEJ9	NGDN	-0.722293	ENSG00000129460	25983	0.0253165	0.0379747	0.0348101	0.0981013	yes
O75717	WDHD1	-1.29443	ENSG00000198554	11169	0.0238938	0.0451327	0.0548673	0.123894	yes
Q9NTI5	PDS5B	-0.510403	ENSG00000083642	23047	0.0200276	0.066989	0.0531768	0.140193	yes
Q9BZF1	OSBPL8	-1.82132	ENSG00000091039	114882	0.0303371	0.0617978	0.0617978	0.153933	yes
Q86Y56	DNAAF5	-1.2127	ENSG00000164818	54919	0.00233645	0.00584112	0.00700935	0.0151869	yes
Q567U6	CCDC93	-0.547697	ENSG00000125633	54520	0.0158228	0.0506329	0.0617089	0.128165	yes
Q13188	STK3	-0.54433	ENSG00000104375	6788	0.0269231	0.0480769	0.0769231	0.151923	yes
P55081	MFAP1	-0.73356	ENSG00000140259	4236	0.0136364	0.05	0.0977273	0.161364	yes
Q96FV9	THOC1	-0.544463	ENSG00000079134	9984	0.0151976	0.0425532	0.0835866	0.141337	yes
P46013	MKI67	-0.58444	ENSG00000148773	4288	0.0221062	0.0669328	0.049432	0.138471	yes
O75208	COQ9	-0.83417	ENSG00000088682	57017	0.00626959	0.0031348	0.0188088	0.0282132	yes
Q9UKG1	APPL1	-0.547037	ENSG00000157500	26060	0.0253521	0.0380282	0.0619718	0.125352	yes
Q9ULW3	ABT1	-1.13034	ENSG00000146109	29777	0.014652	0.014652	0.032967	0.0622711	yes
Q29RF7	PDS5A	-0.530697	ENSG00000121892	23244	0.0164425	0.044843	0.0426009	0.103886	yes
Q9NQZ2	UTP3	-0.786507	ENSG00000132467	57050	0.0229167	0.0479167	0.0479167	0.11875	yes
Q14126	DSG2	-1.78083	ENSG00000046604	1829	0.0178731	0.0339589	0.0554066	0.107239	yes
Q9NR48	ASH1L	-0.534477	ENSG00000116539	55870	0.0121212	0.0511785	0.0400673	0.103367	yes
P26640	VARS	-0.632737	ENSG00000096171	7407	0.00790514	0.0110672	0.0126482	0.0316206	yes
Q9C0B5	ZDHHC5	-1.98446	ENSG00000156599	25921	0.00558659	0.0125698	0.0209497	0.0391061	yes
Q7LBC6	KDM3B	-0.755667	ENSG00000120733	51780	0.0136209	0.0340522	0.0283768	0.0760499	yes
Q9NZQ3	NCKIPSD	-0.638163	ENSG00000213672	51517	0.00276625	0.00691563	0.0152144	0.0248963	yes
Q15058	KIF14	-1.96632	ENSG00000118193	9928	0.02547	0.0563978	0.0764099	0.158278	yes
O95394	PGM3	-1.08923	ENSG00000013375	5238	0.0315236	0.0297723	0.0490368	0.110333	yes
O14964	HGS	-0.743707	ENSG00000185359	9146	0.00514139	0.00514139	0.00642674	0.0167095	yes
Q5VTR2	RNF20	-1.07864	ENSG00000155827	56254	0.0143443	0.0409836	0.0635246	0.118852	yes
P49711	CTCF	-0.660547	ENSG00000102974	10664	0.00686813	0.0398352	0.0521978	0.0989011	yes
O75683	SURF6	-1.45057	ENSG00000148296	6838	0.00552486	0.0276243	0.019337	0.0524862	yes
Q9UK45	LSM7	-0.553293	ENSG00000130332	51690	0	0.00961538	0.00961538	0.0192308	yes
O60547	GMDS	-0.85636	ENSG00000112699	2762	0.00536193	0.0321716	0.0268097	0.0643432	yes
Q9NP61	ARFGAP3	-1.3355	ENSG00000242247	26286	0.0193424	0.0444874	0.0309478	0.0947776	yes
O75530	EED	-0.854867	ENSG00000074266	8726	0.0149893	0.0406852	0.0364026	0.0920771	yes
Q9H4L4	SENP3	-0.564467	ENSG00000161956	26168	0.00695652	0.0226087	0.0191304	0.0486957	yes
Q15819	UBE2V2	-0.605677	ENSG00000169139	7336	0.0273973	0.0547945	0.0753425	0.157534	yes
Q9Y490	TLN1	-0.599327	ENSG00000137076	7094	0.0102282	0.0153423	0.0188828	0.0444532	yes
P11234	RALB	-0.878097	ENSG00000144118	5899	0.00436681	0.0393013	0.0655022	0.10917	yes
Q08379	GOLGA2	-1.18428	ENSG00000167110	2801	0.0249252	0.0159521	0.0299103	0.0707876	yes
Q13951	CBFB	-0.71256	ENSG00000067955	865	0.0265957	0.0106383	0.0478723	0.0851064	yes
Q9UHA3	RSL24D1	-0.511657	ENSG00000137876	51187	0.0182927	0.121951	0.054878	0.195122	yes
P53367	ARFIP1	-1.73032	ENSG00000164144	27236	0.0213904	0.0534759	0.0695187	0.144385	yes
Q15477	SKIV2L	-0.682543	ENSG00000204351	6499	0.00240577	0.0112269	0.0120289	0.0256616	yes
Q13033	STRN3	-0.643673	ENSG00000196792	29966	0.0150376	0.037594	0.0463659	0.0989975	yes
Q15003	NCAPH	-0.760343	ENSG00000121152	23397	0.00673854	0.0269542	0.0458221	0.0795148	yes
Q7Z478	DHX29	-0.843713	ENSG00000067248	54505	0.0270073	0.0525547	0.0649635	0.144526	yes
O00303	EIF3F	-0.56477	ENSG00000175390	8665	0.0107239	0.0187668	0.0160858	0.0455764	yes
O60231	DHX16	-0.562997	ENSG00000204560	8449	0.00383877	0.0163148	0.024952	0.0451056	yes
Q69YN4	KIAA1429	-0.552227	ENSG00000164944	25962	0.0226145	0.0297849	0.0601213	0.112521	yes
Q9Y320	TMX2	-1.47745	ENSG00000213593	51075	0.020202	0.030303	0.020202	0.0707071	yes
O60927	PPP1R11	-0.517467	ENSG00000204619	6992	0	0.0472441	0.0393701	0.0866142	yes
O95239	KIF4A	-1.13191	ENSG00000090889	24137	0.0316302	0.0478508	0.05515	0.134631	yes
O60826	CCDC22	-0.595737	ENSG00000101997	28952	0.00796178	0	0.0175159	0.0254777	yes
Q9Y2W2	WBP11	-0.597007	ENSG00000084463	51729	0.0218069	0.0342679	0.0420561	0.0981308	yes
Q9H223	EHD4	-0.561067	ENSG00000103966	30844	0.00184502	0.00553506	0.0110701	0.0184502	yes
Q14517	FAT1	-1.26416	ENSG00000083857	2195	0.00980606	0.027239	0.0405317	0.0775768	yes
Q96JP5	ZFP91	-1.02163	ENSG00000186660	80829	0.0122592	0.0350263	0.0542907	0.101576	yes
O14777	NDC80	-0.667443	ENSG00000080986	10403	0.0279938	0.0637636	0.0808709	0.172628	yes
Q01780	EXOSC10	-0.533907	ENSG00000171824	5394	0.0158014	0.0417607	0.0395034	0.0970655	yes
P67936	TPM4	-0.755267	ENSG00000167460	7171	0	0.0596491	0.0666667	0.126316	yes
Q969E8	TSR2	-0.567943	ENSG00000158526	90121	0.00520833	0.015625	0.0416667	0.0625	yes
Q9Y5K6	CD2AP	-0.619203	ENSG00000198087	23607	0.00625	0.075	0.0859375	0.167187	yes
P63279	UBE2I	-1.07842	ENSG00000103275	7329	0.0162162	0.0486486	0.027027	0.0918919	yes
Q00653	NFKB2	-2.24167	ENSG00000077150	4791	0.00554939	0.00887902	0.017758	0.0321865	yes
P26583	HMGB2	-0.85083	ENSG00000164104	3148	0.0047619	0.0761905	0.0904762	0.171429	yes
O75607	NPM3	-0.767517	ENSG00000107833	10360	0.0111732	0.0111732	0.0335196	0.0558659	yes
Q9P0K7	RAI14	-0.567993	ENSG00000039560	26064	0.0284553	0.0711382	0.0599593	0.159553	yes
Q5T6F2	UBAP2	-1.74949	ENSG00000137073	55833	0.0151786	0.0214286	0.0241071	0.0607143	yes
Q13177	PAK2	-0.645503	ENSG00000180370	5062	0.00761905	0.0590476	0.0495238	0.11619	yes
Q9HC07	TMEM165	-0.563873	ENSG00000134851	55858	0.0184615	0.0215385	0.04	0.08	yes
Q8WUH6	TMEM263	-0.63384	ENSG00000151135	90488	0.017094	0.0598291	0.034188	0.111111	yes
P55957	BID	-1.77192	ENSG00000015475	637	0.00826446	0	0.0123967	0.0206612	yes
Q9BZJ0	CRNKL1	-0.69867	ENSG00000101343	51340	0.0176678	0.0376914	0.0706714	0.126031	yes
Q9NWV8	BABAM1	-0.931693	ENSG00000105393	29086	0.0030303	0.0212121	0.0212121	0.0454545	yes
Q96D46	NMD3	-0.61468	ENSG00000169251	51068	0.0358491	0.0509434	0.0415094	0.128302	yes
Q13404	UBE2V1	-0.654043	ENSG00000244687	387522	0.0175439	0.0701754	0.0760234	0.163743	yes
Q6PGP7	TTC37	-0.998143	ENSG00000198677	9652	0.0313099	0.0498403	0.0447284	0.125879	yes
Q9Y4W2	LAS1L	-0.830223	ENSG00000001497	81887	0.00952381	0.0190476	0.0421769	0.0707483	yes
Q8N6H7	ARFGAP2	-1.87399	ENSG00000149182	84364	0.00383142	0.0191571	0.0210728	0.0440613	yes
Q8WYP5	AHCTF1	-0.5171	ENSG00000153207	25909	0.0234579	0.0425717	0.0621199	0.128149	yes
Q12979	ABR	-0.61618	ENSG00000159842	29	0.00348837	0.022093	0.0162791	0.0418605	yes
Q9P2I0	CPSF2	-1.20315	ENSG00000165934	53981	0.0178799	0.0536398	0.063857	0.135377	yes
Q13769	THOC5	-1.49698	ENSG00000100296	8563	0.00584795	0.0350877	0.0219298	0.0628655	yes
Q9NZW5	MPP6	-0.73749	ENSG00000105926	51678	0.0147874	0.0462107	0.0573013	0.118299	yes
O60508	CDC40	-0.98882	ENSG00000168438	51362	0.0189655	0.0517241	0.0448276	0.115517	yes
Q69YH5	CDCA2	-1.06477	ENSG00000184661	157313	0.0146484	0.0507812	0.0585938	0.124023	yes
Q96PZ0	PUS7	-0.63915	ENSG00000091127	54517	0.0181269	0.0558912	0.0483384	0.122356	yes
O75694	NUP155	-0.572157	ENSG00000113569	9631	0.0265805	0.0258621	0.0373563	0.0897989	yes
O15061	SYNM	-1.17475	ENSG00000182253	23336	0.00958466	0.0159744	0.0428115	0.0683706	yes
Q99590	SCAF11	-0.581203	ENSG00000139218	9169	0.0273224	0.0505464	0.0696721	0.147541	yes
Q9Y3B8	REXO2	-0.733297	ENSG00000076043	25996	0.00420168	0.0336134	0.0504202	0.0882353	yes
Q9BXS6	NUSAP1	-0.617937	ENSG00000137804	51203	0.0226244	0.0588235	0.040724	0.122172	yes
Q9BRS2	RIOK1	-0.608503	ENSG00000124784	83732	0.0140598	0.059754	0.0509666	0.12478	yes
O95905	ECD	-0.87178	ENSG00000122882	11319	0.0117994	0.0324484	0.0575221	0.10177	yes
Q9UEE9	CFDP1	-0.514957	ENSG00000153774	10428	0.01	0.0866667	0.09	0.186667	yes
O43896	KIF1C	-0.599363	ENSG00000129250	10749	0.00724638	0.0108696	0.0253623	0.0434783	yes
Q9Y3P9	RABGAP1	-0.632387	ENSG00000011454	23637	0.0158879	0.0448598	0.064486	0.125234	yes
P42696	RBM34	-0.699523	ENSG00000188739	23029	0.0278422	0.0928074	0.0510441	0.171694	yes
Q9UNX4	WDR3	-1.21658	ENSG00000065183	10885	0.0148305	0.0455508	0.0455508	0.105932	yes
Q8NI27	THOC2	-0.66381	ENSG00000125676	57187	0.0175659	0.0727729	0.0633626	0.153701	yes
O75937	DNAJC8	-0.614757	ENSG00000126698	22826	0.0393701	0.0944882	0.0708661	0.204724	yes
Q641Q2	FAM21A	-0.71351	ENSG00000099290	387680	0.0149031	0.0469449	0.0506706	0.112519	yes
Q6IQ49	SDE2	-0.777197	ENSG00000143751	163859	0.0154867	0.039823	0.0619469	0.117257	yes
Q14692	BMS1	-0.54747	ENSG00000165733	9790	0.0155885	0.035074	0.0623539	0.113016	yes
Q9H089	LSG1	-1.12273	ENSG00000041802	55341	0.0091047	0.030349	0.0515933	0.091047	yes
O75165	DNAJC13	-1.06167	ENSG00000138246	23317	0.0182709	0.0423351	0.0494652	0.110071	yes
Q13601	KRR1	-0.771113	ENSG00000111615	11103	0.0157068	0.0863874	0.0680628	0.170157	yes
Q9Y5J1	UTP18	-0.7261	ENSG00000011260	51096	0.0143627	0.037702	0.0502693	0.102334	yes
Q99733	NAP1L4	-0.518347	ENSG00000205531	4676	0.00516796	0.0490956	0.0956072	0.149871	yes
Q12834	CDC20	-0.572897	ENSG00000117399	991	0.01	0.02	0.018	0.048	yes
O60879	DIAPH2	-1.45719	ENSG00000147202	1730	0.0254083	0.0562613	0.0744102	0.15608	yes
P98155	VLDLR	-1.81956	ENSG00000147852	7436	0.01373	0.02746	0.0377574	0.0789474	yes
O95757	HSPA4L	-0.60696	ENSG00000164070	22824	0.0229621	0.0562572	0.0631458	0.142365	yes
Q9NUQ6	SPATS2L	-0.626673	ENSG00000196141	26010	0.0169779	0.049236	0.0475382	0.113752	yes
P04156	PRNP	-0.91321	ENSG00000171867	5621	0.00787402	0.00393701	0.00787402	0.019685	no
P46937	YAP1	-0.590897	ENSG00000137693	10413	0.0178218	0.00990099	0.0178218	0.0455446	no
O14965	AURKA	-0.75542	ENSG00000087586	6790	0.019802	0.0371287	0.049505	0.106436	no
Q9Y3Z3	SAMHD1	-0.891787	ENSG00000101347	25939	0.0255183	0.0366826	0.0382775	0.100478	no
Q9Y5V3	MAGED1	-0.749267	ENSG00000179222	9500	0.00598802	0.0155689	0.0167665	0.0383234	no
P27144	AK4	-0.597733	ENSG00000162433	205	0.00892857	0.0357143	0.0357143	0.0803571	no
P50552	VASP	-0.53661	ENSG00000125753	7408	0.00524934	0.023622	0.0209974	0.0498688	no
Q13405	MRPL49	-0.561817	ENSG00000149792	740	0	0.0239521	0.0239521	0.0479042	no
Q9NPH3	IL1RAP	-1.21479	ENSG00000196083	3556	0.0116279	0.0334302	0.0377907	0.0828488	no
Q9UBL3	ASH2L	-0.656457	ENSG00000129691	9070	0.00794913	0.0381558	0.0317965	0.0779014	no
Q9NQW7	XPNPEP1	-0.65094	ENSG00000108039	7511	0.0089955	0.0224888	0.0224888	0.053973	no
Q8WUF5	PPP1R13L	-1.19849	ENSG00000104881	10848	0.0108565	0.00723764	0.00603136	0.0241255	no
Q15773	MLF2	-1.0557	ENSG00000089693	8079	0.00401606	0	0.00401606	0.00803213	no
Q16539	MAPK14	-0.960423	ENSG00000112062	1432	0.00831025	0.0221607	0.0249307	0.0554017	no
P35520	CBS	-0.72527	ENSG00000160200	102724560	0.00353357	0.00883392	0.00883392	0.0212014	no
O94973	AP2A2	-0.712827	ENSG00000183020	161	0.0042508	0.0170032	0.0201913	0.0414453	no
P49023	PXN	-0.510343	ENSG00000089159	5829	0.00165017	0.0115512	0.0132013	0.0264026	no
Q9UPU9	SAMD4A	-0.57349	ENSG00000020577	23034	0.0125174	0.0264256	0.0222531	0.0611961	no
Q96IJ6	GMPPA	-0.61978	ENSG00000144591	29926	0.0147679	0.00632911	0.0147679	0.035865	no
Q92888	ARHGEF1	-1.70672	ENSG00000076928	9138	0.00515996	0.0103199	0.0196078	0.0350877	no
Q15024	EXOSC7	-0.659973	ENSG00000075914	23016	0	0.0171233	0.0410959	0.0582192	no
P07947	YES1	-0.519127	ENSG00000176105	7525	0.0163934	0.0455373	0.0655738	0.127505	no
P05165	PCCA	-0.59686	ENSG00000175198	5095	0.0150892	0.0356653	0.0438957	0.0946502	no
P00374	DHFR	-0.603647	ENSG00000228716	1719	0.0159574	0.0425532	0.0585106	0.117021	no
Q9NVP2	ASF1B	-1.70841	ENSG00000105011	55723	0	0	0.00985222	0.00985222	no
Q9NZL9	MAT2B	-0.646243	ENSG00000038274	27430	0.0119403	0.0268657	0.041791	0.080597	no
Q9Y3A3	MOB4	-0.69283	ENSG00000115540	25843	0.0221239	0.0309735	0.0707965	0.123894	no
Q13308	PTK7	-1.0484	ENSG00000112655	5754	0.0055607	0.0101946	0.0166821	0.0324374	no
O95297	MPZL1	-1.19277	ENSG00000197965	9019	0.0111111	0.0259259	0.0148148	0.0518519	no
Q9UBG0	MRC2	-1.17004	ENSG00000011028	9902	0.00472973	0.00540541	0.00945946	0.0195946	no
Q6UXV4	APOOL	-0.84426	ENSG00000155008	139322	0.0148699	0.0743494	0.0371747	0.126394	no
Q6FI81	CIAPIN1	-0.555123	ENSG00000005194	57019	0.00958466	0.0319489	0.0479233	0.0894569	no
Q9NRG9	AAAS	-0.659287	ENSG00000094914	8086	0.00914077	0.00731261	0.0146252	0.0310786	no
P78417	GSTO1	-0.601107	ENSG00000148834	9446	0.00826446	0.0371901	0.0413223	0.0867769	no
Q13595	TRA2A	-0.68692	ENSG00000164548	29896	0	0.0141343	0.0212014	0.0353357	no
Q9NZ32	ACTR10	-1.009	ENSG00000131966	55860	0.0191388	0.0358852	0.0430622	0.0980861	no
P62424	RPL7A	-0.580517	ENSG00000148303	6130	0.00749064	0.0449438	0.0149813	0.0674157	no
P49643	PRIM2	-1.67088	ENSG00000146143	5558	0.0172911	0.0288184	0.0576369	0.103746	no
O00622	CYR61	-0.701143	ENSG00000142871	3491	0.0104712	0.0314136	0.0235602	0.065445	no
Q9Y2X9	ZNF281	-0.618857	ENSG00000162702	23528	0.0189732	0.0345982	0.0290179	0.0825893	no
Q5J8M3	EMC4	-0.696777	ENSG00000128463	51234	0.0108696	0.00543478	0.00543478	0.0217391	no
P52907	CAPZA1	-0.764137	ENSG00000116489	829	0.010453	0.0383275	0.0522648	0.101045	no
O95490	LPHN2	-0.501183	ENSG00000117114	23266	0.0135593	0.0277966	0.0366102	0.0779661	no
Q9NPD8	UBE2T	-1.53842	ENSG00000077152	29089	0.020202	0.040404	0.030303	0.0909091	no
P09038	FGF2	-0.629477	ENSG00000138685	2247	0.0128205	0.0512821	0.025641	0.0897436	no
O75792	RNASEH2A	-0.522193	ENSG00000104889	10535	0.00666667	0.0266667	0.0133333	0.0466667	no
Q96G03	PGM2	-0.514777	ENSG00000169299	55276	0.0130506	0.045677	0.0391517	0.0978793	no
Q96GC5	MRPL48	-0.520417	ENSG00000175581	51642	0.0140845	0.028169	0.0657277	0.107981	no
Q8IZ73	RPUSD2	-0.69165	ENSG00000166133	27079	0.010989	0.00915751	0.018315	0.0384615	no
Q14123	PDE1C	-1.41148	ENSG00000154678	5137	0.0116883	0.0324675	0.0324675	0.0766234	no
Q53T59	HS1BP3	-0.75595	ENSG00000118960	64342	0.00763359	0.0203562	0.0152672	0.043257	no
O95084	PRSS23	-1.01919	ENSG00000150687	11098	0.0104167	0.0338542	0.0130208	0.0572917	no
Q8N1Q1	CA13	-0.545037	ENSG00000185015	377677	0.0228137	0.0380228	0.0228137	0.0836502	no
P60602	ROMO1	-0.5998	ENSG00000125995	140823	0	0.025	0	0.025	no
Q5RKV6	EXOSC6	-1.11651	ENSG00000223496	118460	0	0	0.010989	0.010989	no
Q8IXI1	RHOT2	-1.12425	ENSG00000140983	89941	0.00161551	0.00161551	0.00484653	0.00807754	no
Q96IR7	HPDL	-0.800247	ENSG00000186603	84842	0.00268817	0.00268817	0.00537634	0.0107527	no
Q8WZA0	LZIC	-0.55923	ENSG00000162441	84328	0.0283019	0.0613208	0.0566038	0.146226	no
Q8TDP1	RNASEH2C	-0.65773	ENSG00000172922	84153	0.00403226	0.00403226	0.016129	0.0241935	no
P57764	GSDMD	-0.660757	ENSG00000104518	79792	0	0.00375235	0.0168856	0.0206379	no
Q9BZK7	TBL1XR1	-0.501967	ENSG00000177565	79718	0.0271845	0.0330097	0.0271845	0.0873786	no
Q86W42	THOC6	-0.5235	ENSG00000131652	79228	0.00292398	0.00292398	0.0146199	0.0204678	no
Q9BTV5	FSD1	-1.03907	ENSG00000105255	79187	0.0120724	0.0181087	0.0120724	0.0422535	no
Q9BSV6	TSEN34	-1.31831	ENSG00000170892	79042	0.00958466	0.0127796	0.00958466	0.0319489	no
Q9BQ39	DDX50	-0.884417	ENSG00000107625	79009	0.0243902	0.0542005	0.0514905	0.130081	no
Q8IXM3	MRPL41	-0.507783	ENSG00000182154	64975	0	0	0.0217391	0.0217391	no
Q96EL2	MRPS24	-0.976873	ENSG00000062582	64951	0.00595238	0.0119048	0.00595238	0.0238095	no
Q9P1F3	ABRACL	-1.53847	ENSG00000146386	58527	0.0243902	0.0609756	0.0243902	0.109756	no
Q9BV38	WDR18	-0.573653	ENSG00000065268	57418	0	0.00461894	0.00461894	0.00923788	no
Q9NVZ3	NECAP2	-0.879897	ENSG00000157191	55707	0.0145985	0.0145985	0.0145985	0.0437956	no
Q9NUP9	LIN7C	-0.604767	ENSG00000148943	55327	0.0353535	0.0555556	0.0858586	0.176768	no
Q9H9T3	ELP3	-4.59944	ENSG00000134014	55140	0.00912409	0.0328467	0.0383212	0.080292	no
Q9BVS5	TRMT61B	-0.51184	ENSG00000171103	55006	0.0167364	0.0334728	0.0334728	0.083682	no
Q9NX62	IMPAD1	-1.47385	ENSG00000104331	54928	0.00277778	0.0277778	0.0277778	0.0583333	no
Q96GG9	DCUN1D1	-0.63105	ENSG00000043093	54165	0.0269231	0.0576923	0.05	0.134615	no
Q96I15	SCLY	-1.20343	ENSG00000132330	51540	0.00881057	0.0110132	0.0286344	0.0484581	no
Q9Y262	EIF3L	-0.61514	ENSG00000100129	51386	0.00353982	0.0230088	0.0212389	0.0477876	no
Q9BYD3	MRPL4	-0.53737	ENSG00000105364	51073	0.00558659	0.0111732	0.0027933	0.0195531	no
O14907	TAX1BP3	-1.00771	ENSG00000213977	30851	0.016	0	0.032	0.048	no
Q8IVS2	MCAT	-0.70824	ENSG00000100294	27349	0.00767263	0.00767263	0.0306905	0.0460358	no
Q9Y5X3	SNX5	-1.17294	ENSG00000089006	27131	0.00987654	0.0592593	0.054321	0.123457	no
P53365	ARFIP2	-0.990747	ENSG00000132254	23647	0.00292398	0.0146199	0.0321637	0.0497076	no
Q9UBI1	COMMD3	-0.711417	ENSG00000148444	23412	0.0102041	0.0357143	0.0357143	0.0816327	no
Q13868	EXOSC2	-0.515797	ENSG00000130713	23404	0.00340136	0.0272109	0.0340136	0.0646259	no
Q7Z460	CLASP1	-0.78219	ENSG00000074054	23332	0.0123457	0.0266407	0.0266407	0.065627	no
Q96B26	EXOSC8	-0.992787	ENSG00000120699	11340	0.00361011	0.0541516	0.0505415	0.108303	no
Q9Y230	RUVBL2	-0.522883	ENSG00000183207	10856	0.00215517	0.012931	0.0172414	0.0323276	no
O75940	SMNDC1	-0.867687	ENSG00000119953	10285	0.0376569	0.0878661	0.0669456	0.192469	no
O14530	TXNDC9	-0.81061	ENSG00000115514	10190	0.0264317	0.0748899	0.0748899	0.176211	no
Q9HCU5	PREB	-0.599313	ENSG00000138073	10113	0.00956938	0.00717703	0.0191388	0.0358852	no
Q9BVL2	NUPL1	-0.63115	ENSG00000139496	9818	0.02	0.03	0.0266667	0.0766667	no
Q9UH17	APOBEC3B	-1.60287	ENSG00000179750	9582	0.0101833	0.00407332	0.0305499	0.0448065	no
O43324	EEF1E1	-1.71488	ENSG00000124802	9521	0.0228571	0.0342857	0.0342857	0.0914286	no
O95864	FADS2	-0.797827	ENSG00000134824	9415	0.00449438	0.0134831	0.0134831	0.0314607	no
Q96GD4	AURKB	-0.62436	ENSG00000178999	9212	0.00289017	0.0115607	0.00867052	0.0231214	no
Q96I99	SUCLG2	-0.67949	ENSG00000172340	8801	0.0294785	0.047619	0.047619	0.124717	no
Q9UHA4	LAMTOR3	-0.668193	ENSG00000109270	8649	0.024	0.04	0.048	0.112	no
Q9UFW8	CGGBP1	-0.962987	ENSG00000163320	8545	0.0178571	0.0178571	0.0238095	0.0595238	no
Q13630	TSTA3	-0.517537	ENSG00000104522	7264	0.00310559	0.0124224	0.0124224	0.0279503	no
Q99598	TSNAX	-0.81327	ENSG00000116918	7257	0.024055	0.0549828	0.0618557	0.140893	no
O43399	TPD52L2	-0.606613	ENSG00000101150	7165	0.00434783	0.0217391	0.0130435	0.0391304	no
P55327	TPD52	-0.504983	ENSG00000076554	7163	0.0107527	0.046595	0.0573477	0.114695	no
P51809	VAMP7	-0.839653	ENSG00000124333	6845	0.0229885	0.0268199	0.0306513	0.0804598	no
P09234	SNRPC	-0.876233	ENSG00000124562	6631	0.0110497	0.0276243	0.00552486	0.0441989	no
P34896	SHMT1	-0.668913	ENSG00000176974	6470	0.00826446	0.0247934	0.0165289	0.0495868	no
P42830	CXCL5	-0.52899	ENSG00000163735	6374	0.0173913	0.026087	0.0347826	0.0782609	no
P61513	RPL37A	-0.90548	ENSG00000197756	6168	0	0.0752688	0.0107527	0.0860215	no
P49207	RPL34	-0.658913	ENSG00000109475	6164	0.00847458	0.0932203	0	0.101695	no
P46779	RPL28	-0.63719	ENSG00000108107	6158	0.00584795	0.00584795	0	0.0116959	no
P61353	RPL27	-0.597003	ENSG00000131469	6155	0	0.0583942	0.00729927	0.0656934	no
P46778	RPL21	-0.531223	ENSG00000122026	6144	0.0186335	0.0621118	0.0310559	0.111801	no
P35250	RFC2	-0.94971	ENSG00000049541	5982	0.0112676	0.028169	0.0394366	0.0788732	no
P98179	RBM3	-0.6792	ENSG00000102317	5935	0.0176471	0	0.0235294	0.0411765	no
P49005	POLD2	-0.80019	ENSG00000106628	5425	0.00425532	0.0148936	0.00851064	0.0276596	no
P61457	PCBD1	-1.06282	ENSG00000166228	5092	0.00952381	0.0285714	0.0380952	0.0761905	no
P25208	NFYB	-0.76372	ENSG00000120837	4801	0.0480769	0.0432692	0.0528846	0.144231	no
P29372	MPG	-0.754873	ENSG00000103152	4350	0.00334448	0.0100334	0.0133779	0.0267559	no
P60228	EIF3E	-0.59183	ENSG00000104408	3646	0.0156951	0.0358744	0.0470852	0.0986547	no
P17936	IGFBP3	-3.9887	ENSG00000146674	3486	0	0.0167785	0.0134228	0.0302013	no
Q01415	GALK2	-1.07669	ENSG00000156958	2585	0.0152505	0.0239651	0.0392157	0.0784314	no
P51570	GALK1	-0.540883	ENSG00000108479	2584	0.0070922	0.00472813	0.0141844	0.0260047	no
P05230	FGF1	-0.923493	ENSG00000113578	2246	0	0.0192308	0.0320513	0.0512821	no
P18074	ERCC2	-0.979417	ENSG00000104884	2068	0	0.0118265	0.0105125	0.022339	no
P33316	DUT	-0.756333	ENSG00000128951	1854	0.0118577	0.0237154	0.0355731	0.0711462	no
P08123	COL1A2	-0.517673	ENSG00000164692	1278	0.0131675	0.0153621	0.0321873	0.0607169	no
P47756	CAPZB	-0.512713	ENSG00000077549	832	0.00993377	0.0298013	0.0198675	0.0596026	no
O15382	BCAT2	-0.54242	ENSG00000105552	587	0.00246305	0.00738916	0.0172414	0.0270936	no
