# Supplementary material for: Wobble tRNA modification and hydrophilic amino acid patterns dictate protein fate
Source: Nat Commun. 2021 Apr 15;12:2170. doi: 10.1038/s41467-021-22254-5 (PMC8050329; doi:10.1038/s41467-021-22254-5)
Supplement: Supplementary file 6 — Supplementary Data 4 [file 41467_2021_22254_MOESM6_ESM.xlsx]

## Sheet: motif
						U34 ENRICHMENT + MOTIF: HOW PREDICTIVE?
association with U34 enrichment						MS downregulated vs genome					MS upregulated vs genome					MS downregulated vs upregulated					MS downregulated vs no change
Actual						Actual					Actual					Actual					Actual
	U34+ motif	Not					U34+ motif	Not				U34+ motif	Not				U34+ motif	Not				U34+ motif	Not
MS	925	1440	2365			MS downregulated	88	274	362		MS upregulated	21	219	240		MS downregulated	88	274	362		MS downregulated	88	274	362
genome	5838	17262	23100			genome	2365	20735	23100		genome	2365	20735	23100		MS upregulated	21	219	240		NO CHANGE	289	2068	2357
grand total	6763	18702	25465			grand total	2453	21009	23462		grand total	2386	20954	23340		grand total	109	493	602		grand total	377	2342	2719
Expected						Expected					Expected					Expected					Expected
	U34+ motif	Not					U34+ motif	Not				U34+ motif	Not				U34+ motif	Not				U34+ motif	Not
MS	628.097	1736.9	2365			MS downregulated	37.8478	324.152	362		MS upregulated	24.5347	215.465	240		MS downregulated	65.5449	296.455	362		MS downregulated	50.1927	311.807	362
genome	6134.9	16965.1	23100			genome	2415.15	20684.8	23100		genome	2361.47	20738.5	23100		MS upregulated	43.4551	196.545	240		NO CHANGE	326.807	2030.19	2357
grand total	6763	18702	25465			grand total	2453	21009	23462		grand total	2386	20954	23340		grand total	109	493	602		grand total	377	2342	2719
P-value	9.84311e-48	MORE				P-value	3.88482e-18	MORE			P-value	0.44902				P-value	1.20898e-06	MORE			P-value	6.5842e-10
						PRESENCE OF THE MOTIF IN THE AGGREGATES
						MOTIF AGGREGATES in shELP3					AGGREGATES in shCTR					MOTIF AGGREGATES in shELP3 vs shCTR
						Actual					Actual					Actual
							motif	Not				motif	Not				motif	Not
						aggregates	43	153	196		aggregates	11	60	71		aggregates shELP3	43	153	196
						geneome	2365	20735	23100		geneome	2365	20735	23100		aggregates shCTR	11	60	71
						grand total	2408	20888	23296		grand total	2376	20795	23171		grand total	54	213	267
						Expected					Expected					Expected
							motif	Not				motif	Not				motif	Not
						aggregates	20.2596	175.74	196		aggregates	7.28048	63.7195	71		aggregates	39.6404	156.36	196
						geneome	2387.74	20712.3	23100		geneome	2368.72	20731.3	23100		geneome	14.3596	56.6404	71
						grand total	2408	20888	23296		grand total	2376	20795	23171		grand total	54	213	267
						P-value	8.41113e-08	MORE			P-value	0.145018				P-value	0.246651
