# Supplementary material for: Wobble tRNA modification and hydrophilic amino acid patterns dictate protein fate
Source: Nat Commun. 2021 Apr 15;12:2170. doi: 10.1038/s41467-021-22254-5 (PMC8050329; doi:10.1038/s41467-021-22254-5)
Supplement: Supplementary file 7 — Supplementary Data 5 [file 41467_2021_22254_MOESM7_ESM.xlsx]

## Sheet: Western Blot
Name in the paper	Antibody	Spices	Company	Catalogue number
a-TUBULIN	Alpha-Tubulin mono clone B-5-1-2	Mouse	Sigma	T6074
CELSR3	CELSR3/Flamigo Homolog 1	Rabbit	Bethyl	A305-188A-T
CENPE	CENP-E	Rabbit	Bethyl	A301-942A-T
CEP290	CEP290	Rabbit	Bethyl	A301-659A-T
CTU2	CTU2	Rabbit	Abcam	ab177160
ELP3	ELP3	Rabbit	Cell Signaling	5728S
FLAG	FLAG	Rabbit	Sigma Life Science	F7425
GAPDH	GAPDH Antibody (FL-335)	Rabbit	Santa Cruz	sc-25778
HMMR	CD168/RHAMM	Rabbit	Bethyl	A304-783A-T
HSP90	Hsp90 alpha/beta (H-114)	Rabbit	Santa-Cruz	sc-7947
KIF14	KIF14	Rabbit	Bethyl	A300-233A-T
KIF15	KIF15	Rabbit	Bethyl	A302-706A-T
KIF4A	KIF4A	Rabbit	Bethyl	A301-073A-T
KIF5B	KIF5B	Rabbit	Bethyl	A304-306A-T
KIF7	KIF7	Rabbit	Bethyl	A302-709A-T
MNS1	MNS1	Rabbit	Abcam	ab99146
NEXN	Nexilin	Rabbit	Bethyl	A303-806A-T
p-H3	phospho Histone 3	Rabbit	Santa-Cruz	sc-8656-R

## Sheet: RiboIP
Name	Antibody	Company	Catalogue number
FLAG	EZview™ Red ANTI-FLAG® M2 Affinity Gel	Sigma	F2426

## Sheet: RT-PCR primers
Human
Gene	Primer FW	Primer RW
CELSR3	GAA CGA GAA GCA CGA CTT CC	GTC CGG GGC TTG TTG TAG TA
CENPE	ATG CTC GGA TTG TCC AAA AG	TTC AGG CAA CAA TGA GCA AC
CEP290	TGG CAA GCC AAA ATA GAA GG	CCA AAG CTC GTA TTC CCA AA
CEP83	GAC AGC AAA CGA GTG GAA CA	CAA ACG TTC TGC CCG TAA AT
CTU2	CTGAGGCTCTTTCCCAACTG	AGCTTGATAGCCAAGCGTGT
ELFN2	GCC TGC AGT TCC TCT TTG TC	GAG GTC GCA CTC ACA GTT GA
ELP3	AACTGATTGAAGCCCACGA	GCAGCAATGATATCCACCAG
GAPDH	TGATGACATCAAGAAGGTGGTGAAG	TCCTTGGAGGCCATGTAGGCCAT
HMMR	TGG AAG CAA GGC TAA ATG CT	ACC TGC AGC TTC ATC TCC AT
KIF14	CCAATGCTATCAGCAGCAAA	TGTAATGTCGGGTTCCCATT
KIF15	TCT TTG CAA AAA GCG AAC CT	ACT GGT CGG GAA TGA AGT TG
KIF4A	GTC AGA ATG GAG CAA CAG CA	ACC TGG AGG AGG GTC AGT TT
KIF4A MUT	TCG GAT GAG ACT GTT GCT TG	GCA AGC GCC TTA TTC AAC TC
KIF5B	ACA ACC TGC GCA AAC TCT TT	TCG AAG TCG CTT TTC CAA CT
KIF7	CTT CTC GGA ACT GGA GAT GC	CCT CCT GCT GTC TGC TAA CC
KIFC3	GAC GAC TCC ATC ATC CAC CT	CCC TCC ATC GTG TAC GTC TT
MNS1	GCT GCA AAA GAG GAA GAG GA	CGT TGT TTG TCT GCA AGG AA
NEXN	AGC GAG GCT CCA TTT ACT CA	GCT CCT GAT CTG GTT TGC TC

## Sheet: shRNA
	ELP3 human
	number	Sequence	Clone ID
ELP3	TRCN0000235508	CCGGTTACTGCATGAAGCGACATTTCTCGAGAAATGTCGCTTCATGCAGTAATTTTTG	NM_018091.5-823s21c1
	CTU2 human
	number	Sequence	Clone ID
CTU2	TRCN0000277628	CCGGGAAGTGTGTGAAGTGCAAGGACTCGAGTCCTTGCACTTCACACACTTCTTTTTG	NM_001012762.1-126s21c1
Inducible ELP3 and CTU2 sequences are identical to the one shown here

## Sheet: IF
Name in the paper	Antibody	Spices	Company	Catalogue number
FLAG	FLAG-M2	Mouse	Sigma Life Science	F1804
Alexa Flour 568 dye	Alexa Flour 568 dye	Mouse	Thermo Fisher Scientific	A11004
